# Supplementary material for: Transitioning between preparatory and precisely sequenced neuronal activity in production of a skilled behavior
Source: eLife. 2019 Jun 11;8:e43732. doi: 10.7554/eLife.43732 (PMC6592689; doi:10.7554/eLife.43732)
Supplement: Figure 1—source data 1. [file elife-43732-fig1-data1.xlsx]

## Sheet: Sheet1
Neuronal Diameter
HVC-RA Neurons	Direct HVC Injections
10.478	21.63
11.769	15.256
13.556	29.321
16.945	28.71
16.075	25.692
22.734	23.858
17.281	28.71
13.606	20.956
22.637	27.612
15.736	29.06
17.905	25.81
8.08	20.867
12.71	30.34
10.752	33.292
11.982	27.612
11.982	23.161
12.479	34.173
10.53	26.792
13.646	34.311
12.908	29.886
10.283	22.897
	32.177
	28.217
	23.964
	35.128
	34.014
	27.959
	27.137
	22.786
	23.146
	19.88
	29.619
	21.339
	26.818
	28.049
	31.972
	23.146
	19.88
	34.936
	20.745
	18.102
	21.786
	25.731
	22.002
	22.36
	30.206
	27.174
	32.433
	29.664
	35.983
	32.098
	28.815
