# Supplementary material for: Transitioning between preparatory and precisely sequenced neuronal activity in production of a skilled behavior
Source: eLife. 2019 Jun 11;8:e43732. doi: 10.7554/eLife.43732 (PMC6592689; doi:10.7554/eLife.43732)
Supplement: Figure 2—source data 1. [file elife-43732-fig2-data1.xlsx]

## Sheet: Sheet1
Bird ID	Trial #	PeriSong (neurons)	Song (neurons)	PeriSong (%)	Song (%)	Total Neurons
O262	174745	41	35	59.4203	50.7246	69
	173107	37	33	53.6232	47.8261	69
	132226	53	35	76.8116	50.7246	69
	142315	52	35	75.3623	50.7246	69
	135632	43	41	62.3188	59.4203	69
	165515	30	29	43.4783	42.029	69
O213	164915	6	11	46.1538	84.6154	13
	170209	5	9	38.4615	69.2308	13
	163439	8	12	61.5385	92.3077	13
	165959	8	10	61.5385	76.9231	13
Y204	151708	12	16	66.6667	88.8889	18
	155748	4	15	22.2222	83.3333	18
B89	162205	5	4	83.3333	66.6667	6
B263	140432	12	15	63.1579	78.9474	19
	162125	2	18	10.5263	94.7368	19
	163144	2	6	33.3333	100	6
O248	162408	8	6	80	60	10
		6	5	60	50	10
		8	6	80	60	10
		5	6	50	60	10
		4	8	40	80	10
		6	5	60	50	10
	162201	6	4	60	40	10
		4	4	40	40	10
		4	3	40	30	10
		5	1	50	10	10
		4	1	40	10	10
	160046	8	6	80	60	10
		4	6	40	60	10
		5	5	50	50	10
