# Supplementary material for: Transitioning between preparatory and precisely sequenced neuronal activity in production of a skilled behavior
Source: eLife. 2019 Jun 11;8:e43732. doi: 10.7554/eLife.43732 (PMC6592689; doi:10.7554/eLife.43732)
Supplement: Figure 2—source data 2. [file elife-43732-fig2-data2.xlsx]

## Sheet: Sheet1
Neuron (BirdID_Trial_Neuron)	Phrase Index
O213_5	-1
O213_APH_10	-1
O248_152940_2	-1
O248_152940_3	-1
O248_152940_8	-1
O262_D1_1	-1
O262_D1_3	-1
O262_D1_4	-1
O262_D1_6	-1
O262_D1_11	-1
O262_D1_14	-1
O262_D1_24	-1
O262_D1_25	-1
O262_D1_26	-1
O262_D1_36	-1
O262_D1_37	-1
O262_D1_39	-1
O262_D1_44	-1
O262_D1_45	-1
O262_D1_47	-1
O262_D1_48	-1
O262_D1_49	-1
O262_D1_50	-1
O262_D1_51	-1
O262_D1_52	-1
O262_D1_53	-1
O262_D1_60	-1
O262_D1_67	-1
O262_D2_1	-1
O262_D2_3	-1
O262_D2_6	-1
O262_D2_11	-1
O262_D2_14	-1
O262_D2_24	-1
O262_D2_29	-1
O262_D2_39	-1
O262_D2_40	-1
O262_D2_48	-1
O262_D2_49	-1
O262_D2_50	-1
O262_D2_60	-1
O248_2	-0.928571
O248_9	-0.885714
O262_D1_62	-0.882353
O262_D1_42	-0.875
O262_D1_8	-0.818182
O248_152940_9	-0.714286
O262_D1_30	-0.714286
O262_D1_54	-0.714286
O262_D2_46	-0.714286
O248_10	-0.666667
O262_D1_33	-0.666667
O262_D1_40	-0.666667
O262_D2_30	-0.666667
O262_D3_14	-0.666667
O248_3	-0.653333
O262_D1_5	-0.636364
O262_D1_41	-0.5
O262_D1_46	-0.5
O262_D2_8	-0.5
O262_D3_3	-0.5
O262_D3_17	-0.5
O262_D3_40	-0.5
O262_D3_5	-0.428571
O262_D1_16	-0.333333
O262_D1_27	-0.333333
O262_D2_33	-0.333333
O262_D2_68	-0.333333
O262_D3_1	-0.333333
O262_D3_6	-0.333333
O262_D3_13	-0.333333
O262_D3_16	-0.333333
O262_D3_35	-0.333333
O262_D3_48	-0.333333
O262_D3_50	-0.333333
O262_D3_51	-0.333333
Y204_14	-0.333333
B263_D2_13	-0.333333
O262_D1_29	-0.2
O262_D2_62	-0.2
O262_D1_32	-0.176471
O248_8	-0.142857
O262_D2_5	-0.142857
O262_D2_27	-0.142857
O262_D3_8	-0.142857
O213_APH_1	-0.111111
O262_D1_65	-0.111111
O248_6	-0.0181818
O213_APH_7	0
O262_D1_13	0
O262_D1_68	0
O262_D2_13	0
O262_D2_32	0
O262_D2_45	0
O262_D2_51	0
B263_D1_1	0
O262_D1_55	0.04
O262_D1_43	0.0769231
O262_D1_17	0.0909091
O262_D2_41	0.111111
O262_D2_16	0.142857
O262_D3_68	0.142857
O262_D1_59	0.153846
O262_D2_55	0.166667
O262_D1_12	0.181818
O213_4	0.2
O262_D1_28	0.2
O262_D3_12	0.2
O262_D1_9	0.25
O262_D1_64	0.25
O262_D2_42	0.25
Y204_1	0.25
O262_D2_18	0.272727
O213_APH_8	0.285714
O262_D1_38	0.285714
O262_D1_18	0.294118
O213_7	0.333333
O262_D2_31	0.333333
Y204_8	0.333333
Y204_10	0.333333
Y204_12	0.333333
Y204_16	0.333333
B263_D2_12	0.333333
O248_5	0.361702
O262_D2_12	0.384615
O262_D2_59	0.4
O213_14	0.428571
Y204_6	0.428571
B89_3	0.428571
O262_D2_64	0.454545
O262_D1_35	0.5
O262_D2_9	0.5
Y204_17	0.5
B263_D2_15	0.5
B263_D3_11	0.5
O262_D1_22	0.571429
O262_D2_38	0.571429
O248_152940_1	0.6
O262_D3_9	0.6
O262_D3_15	0.6
O262_D3_18	0.6
O262_D3_19	0.6
B263_D1_2	0.6
B263_D2_8	0.6
B263_D2_11	0.6
O213_APH_5	0.636364
O248_7	0.636364
O213_APH_12	0.666667
O262_D1_19	0.666667
O262_D1_63	0.666667
O262_D2_61	0.666667
Y204_15	0.666667
B89_4	0.666667
B263_D2_20	0.666667
O213_APH_3	0.714286
O248_152940_7	0.714286
O262_D2_28	0.714286
O262_D2_54	0.714286
Y204_7	0.714286
B263_D2_19	0.714286
O262_D2_35	0.733333
O248_1	0.746835
O262_D2_17	0.75
O262_D2_19	0.75
O262_D2_58	0.75
B263_D2_3	0.75
O262_D1_20	0.764706
O262_D2_2	0.764706
O262_D2_56	0.764706
O262_D3_2	0.777778
O262_D1_61	0.8
O262_D2_20	0.8
Y204_4	0.8
O262_D2_43	0.818182
O262_D2_66	0.826087
Y204_3	0.846154
O213_1	0.851852
O213_APH_13	0.857143
O213_APH_6	0.866667
O262_D1_21	0.866667
O262_D1_23	0.875
O262_D2_21	0.875
O213_APH_9	0.888889
O262_D1_34	0.894737
O213_2	1
O213_6	1
O213_8	1
O213_9	1
O213_11	1
O213_APH_2	1
O213_APH_4	1
O248_4	1
O262_D1_2	1
O262_D1_7	1
O262_D1_10	1
O262_D1_56	1
O262_D1_58	1
O262_D1_66	1
O262_D1_69	1
O262_D2_10	1
O262_D2_22	1
O262_D2_23	1
O262_D2_34	1
O262_D2_63	1
O262_D2_65	1
O262_D2_69	1
O262_D3_10	1
O262_D3_21	1
Y204_9	1
Y204_11	1
Y204_18	1
B89_2	1
B263_D1_4	1
B263_D1_6	1
B263_D2_2	1
B263_D2_9	1
B263_D2_10	1
B263_D2_16	1
B263_D2_17	1
B263_D2_21	1
B263_D3_1	1
B263_D3_3	1
B263_D3_9	1
