# Supplementary material for: Transitioning between preparatory and precisely sequenced neuronal activity in production of a skilled behavior
Source: eLife. 2019 Jun 11;8:e43732. doi: 10.7554/eLife.43732 (PMC6592689; doi:10.7554/eLife.43732)
Supplement: Figure 3—source data 1. [file elife-43732-fig3-data1.xlsx]

## Sheet: Sheet1
PRESONG EVENT RATE ALL NEURONS
Time	-4.9	-4.8	-4.7	-4.6	-4.5	-4.4	-4.3	-4.2	-4.1	-4	-3.9	-3.8	-3.7	-3.6	-3.5	-3.4	-3.3	-3.2	-3.1	-3	-2.9	-2.8	-2.7	-2.6	-2.5	-2.4	-2.3	-2.2	-2.1	-2	-1.9	-1.8	-1.7	-1.6	-1.5	-1.4	-1.3	-1.2	-1.1	-1	-0.9	-0.8	-0.7	-0.6	-0.5	-0.4	-0.3	-0.2	-0.1
Event Rate	0.0344828	0.044335	0.0474138	0.0574713	0.0758621	0.0846395	0.100313	0.115987	0.137931	0.153605	0.159875	0.15674	0.15674	0.153605	0.153605	0.153605	0.153605	0.15674	0.169279	0.153605	0.153605	0.15047	0.159875	0.159875	0.194357	0.216301	0.225705	0.244514	0.269592	0.278997	0.326019	0.347962	0.388715	0.442006	0.520376	0.532915	0.539185	0.570533	0.589342	0.592476	0.623824	0.61442	0.655172	0.658307	0.642633	0.610345	0.616858	0.637931	0.630542
Standard Deviation	0.0191844	0.0225358	0.0218574	0.0273618	0.0353223	0.0413338	0.0526822	0.0629863	0.0712828	0.0763143	0.080917	0.078522	0.0765531	0.0737368	0.0731826	0.0734602	0.0682905	0.0694422	0.0749172	0.068884	0.0666309	0.0617426	0.0616402	0.0587662	0.0624716	0.074055	0.0814142	0.080469	0.0784684	0.0777449	0.0927399	0.0984417	0.107517	0.124603	0.150174	0.158022	0.158742	0.167294	0.16371	0.163274	0.175188	0.174602	0.186099	0.186278	0.176127	0.161988	0.164748	0.170159	0.167104
[truncated: 1 more columns]
