# Supplementary material for: Transitioning between preparatory and precisely sequenced neuronal activity in production of a skilled behavior
Source: eLife. 2019 Jun 11;8:e43732. doi: 10.7554/eLife.43732 (PMC6592689; doi:10.7554/eLife.43732)
Supplement: Figure 3—source data 3. [file elife-43732-fig3-data3.xlsx]

## Sheet: Sheet1
PRESONG EVENT RATE BY NEURON TYPE
Time	-5	-4.89815	-4.7963	-4.69444	-4.59259	-4.49074	-4.38889	-4.28704	-4.18519	-4.08333	-3.98148	-3.87963	-3.77778	-3.67593	-3.57407	-3.47222	-3.37037	-3.26852	-3.16667	-3.06481	-2.96296	-2.86111	-2.75926	-2.65741	-2.55556	-2.4537	-2.35185	-2.25	-2.14815	-2.0463	-1.94444	-1.84259	-1.74074	-1.63889	-1.53704	-1.43519	-1.33333	-1.23148	-1.12963	-1.02778	-0.925926	-0.824074	-0.722222	-0.62037	-0.518519	-0.416667	-0.314815	-0.212963	-0.111111
Pan-Song Neuron Event Rate	0.0229885	0.0295567	0.0301724	0.0344828	0.0482759	0.0438871	0.0564263	0.0626959	0.0721003	0.0783699	0.0815047	0.0783699	0.0783699	0.0783699	0.0783699	0.0689655	0.0815047	0.0877743	0.100313	0.0971787	0.106583	0.103448	0.119122	0.119122	0.147335	0.15674	0.169279	0.175549	0.184953	0.191223	0.219436	0.23511	0.263323	0.282132	0.319749	0.329154	0.347962	0.37931	0.404389	0.413793	0.442006	0.429467	0.460815	0.467085	0.473354	0.501567	0.532915	0.561129	0.589342
Pan-Song Neuron Standard Deviation	0.0112561	0.0153766	0.0138718	0.0152316	0.019667	0.0178791	0.0257868	0.0306985	0.0328575	0.03459	0.0372149	0.0355255	0.0323021	0.031618	0.0298392	0.0258889	0.0314866	0.0375477	0.0419122	0.0410121	0.0431268	0.041223	0.0438892	0.0433882	0.0454338	0.0501204	0.0520102	0.0514198	0.0429779	0.0421722	0.0498187	0.0515443	0.0549975	0.0573331	0.0657321	0.0763202	0.0853353	0.0956061	0.095207	0.0947466	0.105048	0.103915	0.115099	0.121907	0.122413	0.126215	0.132396	0.141136	0.147836
Peri-Song Neuron Event Rate	0.0114943	0.0147783	0.0172414	0.0229885	0.0275862	0.0407524	0.0438871	0.0532915	0.0658307	0.0752351	0.0783699	0.0783699	0.0783699	0.0752351	0.0752351	0.0846395	0.0721003	0.0689655	0.0689655	0.0564263	0.0470219	0.0470219	0.0407524	0.0407524	0.0501567	0.0626959	0.0595611	0.0752351	0.0940439	0.0971787	0.115987	0.122257	0.137931	0.172414	0.213166	0.213166	0.203762	0.203762	0.194357	0.184953	0.188088	0.188088	0.191223	0.184953	0.159875	0.115987	0.106583	0.0971787	0.0846395
Peri-Song Neuron Standard Deviation	0.0218844	0.0206704	0.0194947	0.0265177	0.0352245	0.0505184	0.0554183	0.0662704	0.0791486	0.0850676	0.0891569	0.0883254	0.0916061	0.0867851	0.0888853	0.0979162	0.0812114	0.077623	0.0771462	0.0639451	0.0580202	0.0540704	0.0505184	0.0482778	0.0519585	0.0637658	0.0666914	0.0692923	0.084813	0.0871508	0.101964	0.105653	0.119529	0.149118	0.179423	0.177563	0.166713	0.167155	0.155033	0.150384	0.154844	0.149757	0.152784	0.138373	0.11861	0.0862852	0.0806139	0.0723463	0.0642428
[truncated: 6 more columns]
