# Supplementary material for: Transitioning between preparatory and precisely sequenced neuronal activity in production of a skilled behavior
Source: eLife. 2019 Jun 11;8:e43732. doi: 10.7554/eLife.43732 (PMC6592689; doi:10.7554/eLife.43732)
Supplement: Figure 3—source data 4. [file elife-43732-fig3-data4.xlsx]

## Sheet: Sheet1
POSTSONG EVENT RATE BY NEURON TYPE
Time	-0.5	-0.398148	-0.296296	-0.194444	-0.0925926	0.00925926	0.111111	0.212963	0.314815	0.416667	0.518519	0.62037	0.722222	0.824074	0.925926	1.02778	1.12963	1.23148	1.33333	1.43519	1.53704	1.63889	1.74074	1.84259	1.94444	2.0463	2.14815	2.25	2.35185	2.4537	2.55556	2.65741	2.75926	2.86111	2.96296	3.06481	3.16667	3.26852	3.37037	3.47222	3.57407	3.67593	3.77778	3.87963	3.98148	4.08333	4.18519	4.28704	4.38889
Pan-Song Neuron Event Rate	0.873563	0.812808	0.758621	0.693487	0.67931	0.639498	0.564263	0.482759	0.435737	0.373041	0.30721	0.250784	0.225705	0.225705	0.219436	0.188088	0.181818	0.163009	0.153605	0.147335	0.144201	0.137931	0.128527	0.122257	0.103448	0.119122	0.109718	0.0971787	0.100313	0.112853	0.106583	0.100313	0.0971787	0.100313	0.0940439	0.0815047	0.0658307	0.0658307	0.0783699	0.0721003	0.0595611	0.0689655	0.0752351	0.0846395	0.0815047	0.0846395	0.0877743	0.0783699	0.0689655
Pan-Song Neuron Standard Deviation	0.264449	0.240813	0.22299	0.203154	0.19082	0.178938	0.153905	0.134719	0.119246	0.0971122	0.0733996	0.0575824	0.0528229	0.0482817	0.0444864	0.0412778	0.0418222	0.0421812	0.0391499	0.0366433	0.0332339	0.032267	0.0308455	0.0277716	0.024172	0.0320913	0.0285876	0.0264221	0.0293295	0.0345682	0.032754	0.032846	0.0336957	0.0350985	0.0322203	0.0293295	0.0255665	0.0268186	0.0298392	0.0274164	0.020529	0.0236837	0.0264791	0.0264221	0.0274026	0.0284156	0.0304767	0.0275535	0.0236837
Peri-Song Neuron Event Rate	0.0114943	0.0492611	0.0603448	0.0613027	0.0724138	0.0689655	0.0689655	0.0815047	0.0846395	0.0909091	0.0940439	0.0909091	0.0658307	0.0721003	0.0658307	0.0501567	0.0501567	0.0626959	0.0501567	0.0470219	0.0407524	0.0376176	0.0344828	0.0376176	0.0188088	0.0188088	0.0188088	0.015674	0.0031348	0.0031348	0.0031348	0.0031348	0.0031348	0.00626959	0.0031348	0.0031348	0.0031348	0.00626959	0.00626959	0.00626959	0.00626959	0.0125392	0.0188088	0.0188088	0.015674	0.015674	0.0188088	0.0188088	0.015674
Peri-Song Neuron Standard Deviation	0.0151958	0.0561065	0.0574047	0.0551435	0.0596841	0.0561028	0.0561028	0.0650497	0.0681445	0.0723815	0.0751242	0.0743925	0.0594498	0.0656338	0.0624758	0.0459279	0.0482778	0.0671477	0.058631	0.0567342	0.0459279	0.0458725	0.0441483	0.0442346	0.0248658	0.0248658	0.0248658	0.024401	0.00596847	0.00596847	0.00596847	0.00596847	0.00596847	0.0082886	0.00596847	0.00596847	0.00596847	0.0082886	0.0082886	0.0082886	0.0082886	0.0141779	0.0216963	0.0216963	0.0211619	0.0211619	0.0248658	0.0248658	0.0211619
[truncated: 6 more columns]
