# Supplementary material for: Transitioning between preparatory and precisely sequenced neuronal activity in production of a skilled behavior
Source: eLife. 2019 Jun 11;8:e43732. doi: 10.7554/eLife.43732 (PMC6592689; doi:10.7554/eLife.43732)
Supplement: Figure 5—source data 1. [file elife-43732-fig5-data1.xlsx]

## Sheet: Sheet1
Coefficient of Variation of Inter-spike Intervals
Spontaneous	Pre-Song	Song	Post-Song
0.57223	0.9305	1.35253	1.17656
0.57488	0.90984	1.64392	1.14751
0.57864	0.74191	1.50845	1.21844
0.57354	0.62782	1.20528	1.15453
0.5945	1.07252	1.58175	1.34256
0.58143	0.92425	1.81357	1.34965
0.61325	0.70733	1.90939	0.98178
0.56584	1.25267	1.36472	1.54606
0.56506	0.58225	1.24992	1.19914
0.57382	0.95424	1.62844	1.36228
0.54694	1.12668	1.28873	0.84212
0.56888	0.47045	1.63356	1.68698
	0.76626	1.45311	0.50146
	0.72341	1.37148
	0.4668	1.44402
		2.04061
		1.69129
