# Supplementary material for: Transitioning between preparatory and precisely sequenced neuronal activity in production of a skilled behavior
Source: eLife. 2019 Jun 11;8:e43732. doi: 10.7554/eLife.43732 (PMC6592689; doi:10.7554/eLife.43732)
Supplement: Figure 6—source data 1. [file elife-43732-fig6-data1.xlsx]

## Sheet: Sheet1
Fig6b-c
	Cycle Durations (s)	SEM	Duty Cycle (%)	SEM
Pre-song	0.378	0.016	58	3
Song	0.184	0.012	67	2.5
Post-song	0.397	0.025	61	2.4
