# Supplementary material for: Transitioning between preparatory and precisely sequenced neuronal activity in production of a skilled behavior
Source: eLife. 2019 Jun 11;8:e43732. doi: 10.7554/eLife.43732 (PMC6592689; doi:10.7554/eLife.43732)
Supplement: Figure 6—source data 2. [file elife-43732-fig6-data2.xlsx]

## Sheet: Sheet1
Fig6d-e
		Cycle Durations (s)	SEM	Duty Cycle (%)	SEM
Time Bin (s)	-4	0.406	0.032	58	3.5
	-3	0.414	0.04	57.8	2.9
	-2	0.397	0.026	57.7	2.9
	-1	0.333	0.026	51.6	2.9
	0	--	--	--	--
	1	0.421	0.027	66.2	4.2
	2	0.396	0.034	57.5	2.8
	3	0.437	0.038	56.3	2.6
