# Supplementary material for: Transitioning between preparatory and precisely sequenced neuronal activity in production of a skilled behavior
Source: eLife. 2019 Jun 11;8:e43732. doi: 10.7554/eLife.43732 (PMC6592689; doi:10.7554/eLife.43732)
Supplement: Source code 1. [file elife-43732-code1.m]

function varargout = imaging_analysis_VKD(varargin)
% IMAGING_ANALYSIS_VKD MATLAB code for imaging_analysis_VKD.fig
%      IMAGING_ANALYSIS_VKD, by itself, creates a new IMAGING_ANALYSIS_VKD or raises the existing
%      singleton*.
%
%      H = IMAGING_ANALYSIS_VKD returns the handle to a new IMAGING_ANALYSIS_VKD or the handle to
%      the existing singleton*.
%
%      IMAGING_ANALYSIS_VKD('CALLBACK',hObject,eventData,handles,...) calls the local
%      function named CALLBACK in IMAGING_ANALYSIS_VKD.M with the given input arguments.
%
%      IMAGING_ANALYSIS_VKD('Property','Value',...) creates a new IMAGING_ANALYSIS_VKD or raises the
%      existing singleton*.  Starting from the left, property value pairs are
%      applied to the GUI before imaging_analysis_VKD_OpeningFcn gets called.  An
%      unrecognized property name or invalid value makes property application
%      stop.  All inputs are passed to imaging_analysis_VKD_OpeningFcn via varargin.
%
%      *See GUI Options on GUIDE's Tools menu.  Choose "GUI allows only one
%      instance to run (singleton)".
%
% See also: GUIDE, GUIDATA, GUIHANDLES

% Edit the above text to modify the response to help imaging_analysis_VKD

% Last Modified by GUIDE v2.5 27-Mar-2015 16:59:48

% Begin initialization code - DO NOT EDIT
gui_Singleton = 1;
gui_State = struct('gui_Name',       mfilename, ...
                   'gui_Singleton',  gui_Singleton, ...
                   'gui_OpeningFcn', @imaging_analysis_VKD_OpeningFcn, ...
                   'gui_OutputFcn',  @imaging_analysis_VKD_OutputFcn, ...
                   'gui_LayoutFcn',  [] , ...
                   'gui_Callback',   []);
if nargin && ischar(varargin{1})
    gui_State.gui_Callback = str2func(varargin{1});
end

if nargout
    [varargout{1:nargout}] = gui_mainfcn(gui_State, varargin{:});
else
    gui_mainfcn(gui_State, varargin{:});
end
% End initialization code - DO NOT EDIT


% --- Executes just before imaging_analysis_VKD is made visible.
function imaging_analysis_VKD_OpeningFcn(hObject, eventdata, handles, varargin)
% This function has no output args, see OutputFcn.
% hObject    handle to figure
% eventdata  reserved - to be defined in a future version of MATLAB
% handles    structure with handles and user data (see GUIDATA)
% varargin   command line arguments to imaging_analysis_VKD (see VARARGIN)

% Choose default command line output for imaging_analysis_VKD
handles.output = hObject;

% Update handles structure
guidata(hObject, handles);

% UIWAIT makes imaging_analysis_VKD wait for user response (see UIRESUME)
% uiwait(handles.figure1);


% --- Outputs from this function are returned to the command line.
function varargout = imaging_analysis_VKD_OutputFcn(hObject, eventdata, handles) 
% varargout  cell array for returning output args (see VARARGOUT);
% hObject    handle to figure
% eventdata  reserved - to be defined in a future version of MATLAB
% handles    structure with handles and user data (see GUIDATA)

% Get default command line output from handles structure
varargout{1} = handles.output;


function ROI_tiff_file_Callback(hObject, eventdata, handles)
% hObject    handle to ROI_tiff_file (see GCBO)
% eventdata  reserved - to be defined in a future version of MATLAB
% handles    structure with handles and user data (see GUIDATA)

% Hints: get(hObject,'String') returns contents of ROI_tiff_file as text
%        str2double(get(hObject,'String')) returns contents of ROI_tiff_file as a double


% --- Executes during object creation, after setting all properties.
function ROI_tiff_file_CreateFcn(hObject, eventdata, handles)
% hObject    handle to ROI_tiff_file (see GCBO)
% eventdata  reserved - to be defined in a future version of MATLAB
% handles    empty - handles not created until after all CreateFcns called

% Hint: edit controls usually have a white background on Windows.
%       See ISPC and COMPUTER.
if ispc && isequal(get(hObject,'BackgroundColor'), get(0,'defaultUicontrolBackgroundColor'))
    set(hObject,'BackgroundColor','white');
end


% --- Executes on button press in browse_tiff_file.
function browse_tiff_file_Callback(hObject, eventdata, handles)
% hObject    handle to browse_tiff_file (see GCBO)
% eventdata  reserved - to be defined in a future version of MATLAB
% handles    structure with handles and user data (see GUIDATA)
[roi_tiff_filename,roi_tiff_path] = uigetfile('*.tif','Choose TIFF files','Multiselect','on');
%cd(roi_tiff_path)
if ~iscell(roi_tiff_filename);
    roi_tiff_filename = {roi_tiff_filename};
end
set(handles.ROI_tiff_file,'string',[roi_tiff_path roi_tiff_filename{1}]);
handles.ROI_tiff.path = roi_tiff_path;
handles.ROI_tiff.filename = roi_tiff_filename{1};
guidata(hObject, handles);


function roi_file_Callback(hObject, eventdata, handles)
% hObject    handle to roi_file (see GCBO)
% eventdata  reserved - to be defined in a future version of MATLAB
% handles    structure with handles and user data (see GUIDATA)

% Hints: get(hObject,'String') returns contents of roi_file as text
%        str2double(get(hObject,'String')) returns contents of roi_file as a double


% --- Executes during object creation, after setting all properties.
function roi_file_CreateFcn(hObject, eventdata, handles)
% hObject    handle to roi_file (see GCBO)
% eventdata  reserved - to be defined in a future version of MATLAB
% handles    empty - handles not created until after all CreateFcns called

% Hint: edit controls usually have a white background on Windows.
%       See ISPC and COMPUTER.
if ispc && isequal(get(hObject,'BackgroundColor'), get(0,'defaultUicontrolBackgroundColor'))
    set(hObject,'BackgroundColor','white');
end


% --- Executes on button press in browse_roi_file.
function browse_roi_file_Callback(hObject, eventdata, handles)
% hObject    handle to browse_roi_file (see GCBO)
% eventdata  reserved - to be defined in a future version of MATLAB
% handles    structure with handles and user data (see GUIDATA)
% clear old handles if they're around and would cause problems
[roi_filename,roi_path] = uigetfile('*.roi','ROI file');
%cd(roi_path)
if ~iscell(roi_filename);
    roi_filename = {roi_filename};
end
set(handles.roi_file,'string',[roi_path roi_filename{1}]);
guidata(hObject, handles);


function timestamp_Callback(hObject, eventdata, handles)
% hObject    handle to timestamp (see GCBO)
% eventdata  reserved - to be defined in a future version of MATLAB
% handles    structure with handles and user data (see GUIDATA)

% Hints: get(hObject,'String') returns contents of timestamp as text
%        str2double(get(hObject,'String')) returns contents of timestamp as a double


% --- Executes during object creation, after setting all properties.
function timestamp_CreateFcn(hObject, eventdata, handles)
% hObject    handle to timestamp (see GCBO)
% eventdata  reserved - to be defined in a future version of MATLAB
% handles    empty - handles not created until after all CreateFcns called

% Hint: edit controls usually have a white background on Windows.
%       See ISPC and COMPUTER.
if ispc && isequal(get(hObject,'BackgroundColor'), get(0,'defaultUicontrolBackgroundColor'))
    set(hObject,'BackgroundColor','white');
end


% --- Executes on button press in browse_timestamp.
function browse_timestamp_Callback(hObject, eventdata, handles)
% hObject    handle to browse_timestamp (see GCBO)
% eventdata  reserved - to be defined in a future version of MATLAB
% handles    structure with handles and user data (see GUIDATA)
[timestamp_filename,timestamp_path] = uigetfile('*.csv','timestamp CSV file');
%cd(timestamp_path)
if ~iscell(timestamp_filename);
    timestamp_filename = {timestamp_filename};
end
timestamp_filename = [timestamp_path timestamp_filename{1}];
set(handles.timestamp,'string',timestamp_filename);
roi_timestamp = csvread(timestamp_filename,1,0);
handles.roi_timestamp = roi_timestamp(:,1);
guidata(hObject, handles);


% --- Executes on button press in normalize_ROI.
function normalize_ROI_Callback(hObject, eventdata, handles)
% hObject    handle to normalize_ROI (see GCBO)
% eventdata  reserved - to be defined in a future version of MATLAB
% handles    structure with handles and user data (see GUIDATA)
%[roi_sub_norm, bg_norm] = final_analysis
roi_filename = get(handles.roi_file,'string');
[roi_trace_split,roi_trace_split_bg, roi_trace, roi_trace_bg]...
   = VKD_getConcatTrace(roi_filename,handles.ROI_tiff.path,handles.ROI_tiff.filename);

[bg_norm, bg_baseline] = ...
    VKD_baselineEstimation(roi_trace_bg,30); 
% 1 is framerate, meaning 1 image per second; changed framerate to 30fps
% above
bg_df = roi_trace_bg - bg_baseline;
roi_sub = roi_trace - bg_df;
[roi_sub_norm, roi_sub_baseline] = ...
    VKD_baselineEstimation(roi_sub,2);
handles.roi_sub_norm = roi_sub_norm;
handles.bg_norm = bg_norm;
if input('do you want to save the traces?[1] if yes\n')==1
    [roi_savefile roi_savepath] = uiputfile('.mat','Create save filename','image_roitrace');
    save([roi_savepath roi_savefile],'bg_norm','roi_sub_norm');
end
guidata(hObject, handles);


% --- Executes on button press in create_csv.
function create_csv_Callback(hObject, eventdata, handles)
% hObject    handle to create_csv (see GCBO)
% eventdata  reserved - to be defined in a future version of MATLAB
% handles    structure with handles and user data (see GUIDATA)
if input('do you want to load another trace? [1] if yes\n') == 1
    [roi_trace_file,roi_trace_file_path] = uigetfile('*.mat','ROI trace file');
    roi_trace_name = [roi_trace_file_path roi_trace_file];
    load (roi_trace_name,'-MAT');
else
    roi_sub_norm = handles.roi_sub_norm;
    bg_norm = handles.bg_norm;
end
fullfile = [bg_norm;roi_sub_norm]';
%T = table(Timestamp,fullfile(:,1),fullfile(:,2),fullfile(:,3),fullfile(:,4),...
%    'VariableNames',{'Timestamp','bg1','bg2','roi1','roi2'});
T = table(handles.roi_timestamp,fullfile(:,:));
[roi_csv_savefile,roi_csv_savepath] = uiputfile('.csv','Create trace csv filename','image_roitrace');
%    save([roi_csv_savepath roi_csv_savefile],'bg_norm','roi_sub_norm');
writetable(T,[roi_csv_savepath roi_csv_savefile]);
guidata(hObject, handles);


% --- Executes on button press in draw_roi_trace.
function draw_roi_trace_Callback(hObject, eventdata, handles)
% hObject    handle to draw_roi_trace (see GCBO)
% eventdata  reserved - to be defined in a future version of MATLAB
% handles    structure with handles and user data (see GUIDATA)
%draw_trace%(roi_sub_norm, bg_norm)
if input('do you want to load another trace? [1] if yes\n') == 1
    [roi_trace_file,roi_trace_file_path] = uigetfile('*.mat','ROI trace file');
    roi_trace_name = [roi_trace_file_path roi_trace_file];
    load (roi_trace_name,'-MAT');
else
    roi_sub_norm = handles.roi_sub_norm;
    bg_norm = handles.bg_norm;
end
[nroi, nframes] = size(roi_sub_norm);
figure;
for i = 1:nroi;
    subplot (nroi,1,i);
    plot(1:nframes, roi_sub_norm(i,:), 'r');
    hold on;
    plot(1:nframes, bg_norm(i,:));
    %plot(1:1450, roi_sub_baseline);
    %plot(1:1450,roi_trace,'y');
    hold off;
    xlabel('frames');
    ylabel(i);
end


function sound_file_Callback(hObject, eventdata, handles)
% hObject    handle to sound_file (see GCBO)
% eventdata  reserved - to be defined in a future version of MATLAB
% handles    structure with handles and user data (see GUIDATA)

% Hints: get(hObject,'String') returns contents of sound_file as text
%        str2double(get(hObject,'String')) returns contents of sound_file as a double


% --- Executes during object creation, after setting all properties.
function sound_file_CreateFcn(hObject, eventdata, handles)
% hObject    handle to sound_file (see GCBO)
% eventdata  reserved - to be defined in a future version of MATLAB
% handles    empty - handles not created until after all CreateFcns called

% Hint: edit controls usually have a white background on Windows.
%       See ISPC and COMPUTER.
if ispc && isequal(get(hObject,'BackgroundColor'), get(0,'defaultUicontrolBackgroundColor'))
    set(hObject,'BackgroundColor','white');
end


% --- Executes on button press in browse_sound_file.
function browse_sound_file_Callback(hObject, eventdata, handles)
% hObject    handle to browse_sound_file (see GCBO)
% eventdata  reserved - to be defined in a future version of MATLAB
% handles    structure with handles and user data (see GUIDATA)
[sound_filename,sound_path] = uigetfile('*.csv','sound/voltage CSV file');
%cd(sound_path)
if ~iscell(sound_filename);
    sound_filename = {sound_filename};
end
sound_filename = [sound_path sound_filename{1}];
set(handles.sound_file,'string',sound_filename);
handles.soundfile = csvread(sound_filename,1,0);%colunm 1 is time and in ms
guidata(hObject, handles);


function roi_csv_file_Callback(hObject, eventdata, handles)
% hObject    handle to roi_csv_file (see GCBO)
% eventdata  reserved - to be defined in a future version of MATLAB
% handles    structure with handles and user data (see GUIDATA)

% Hints: get(hObject,'String') returns contents of roi_csv_file as text
%        str2double(get(hObject,'String')) returns contents of roi_csv_file as a double


% --- Executes during object creation, after setting all properties.
function roi_csv_file_CreateFcn(hObject, eventdata, handles)
% hObject    handle to roi_csv_file (see GCBO)
% eventdata  reserved - to be defined in a future version of MATLAB
% handles    empty - handles not created until after all CreateFcns called

% Hint: edit controls usually have a white background on Windows.
%       See ISPC and COMPUTER.
if ispc && isequal(get(hObject,'BackgroundColor'), get(0,'defaultUicontrolBackgroundColor'))
    set(hObject,'BackgroundColor','white');
end


% --- Executes on button press in browse_roi_csv.
function browse_roi_csv_Callback(hObject, eventdata, handles)
% hObject    handle to browse_roi_csv (see GCBO)
% eventdata  reserved - to be defined in a future version of MATLAB
% handles    structure with handles and user data (see GUIDATA)
[roidata_filename,roidata_path] = uigetfile('*.csv','roi CSV file');
%cd(roidata_path)
if ~iscell(roidata_filename);
    roidata_filename = {roidata_filename};
end
roidata_filename = [roidata_path roidata_filename{1}];
set(handles.roi_csv_file,'string',roidata_filename);
handles.roidata = csvread(roidata_filename,1,0);%colunm 1 is time and in s
guidata(hObject, handles);

% --- Executes on button press in quickplot_roi_and_sound.
function quickplot_roi_and_sound_Callback(hObject, eventdata, handles)
% hObject    handle to quickplot_roi_and_sound (see GCBO)
% eventdata  reserved - to be defined in a future version of MATLAB
% handles    structure with handles and user data (see GUIDATA)
sound = handles.soundfile;
sound(:,1)=sound(:,1).*0.001;% change to sec
roidata=handles.roidata;
roidata(:,1)=roidata(:,1)-roidata(1,1);%change to zero
figure;
n_rois = (size(roidata,2)-1)/2;
n = n_rois+1;
time_end = roidata(end,1);
subplot(n,1,1);
plot(sound(:,1),sound(:,2));
xlim([0,time_end]);
xlabel('time/sec');
ylabel('sound/voltage');
title('image & sound, raw data');
for i = 2:n
    subplot(n,1,i);
    plot(roidata(:,1),roidata(:,i));%background in blue
    hold on;
    plot(roidata(:,1),roidata(:,i+n_rois),'r');%signal in red
    xlim([0,time_end]);
    xlabel('time/sec');
    ylabel('delta F/F');
    hold off;
    s = sprintf('roi%d',i-1);
    title(s);
end
guidata(hObject, handles);


% --- Executes on button press in select_sound_sample.
function select_sound_sample_Callback(hObject, eventdata, handles)
% hObject    handle to select_sound_sample (see GCBO)
% eventdata  reserved - to be defined in a future version of MATLAB
% handles    structure with handles and user data (see GUIDATA)
sound = handles.soundfile;
sound(:,1) = sound(:,1).*0.001;%in sec


disp('please find interested time period for sound sample with DataCursor in the fig/n');
handles.soundsample.start_time = input('input the start time point, in sec\n');
handles.soundsample.end_time = input('input the end time point, in sec\n');
handles.soundsample.soundfile = get(handles.sound_file,'string');
s = handles.soundsample.start_time*10000;%10000 points/sec
e = handles.soundsample.end_time*10000;

%plot the sound sample in the fig
cla(handles.sound_sample_axes,'reset');
plot(handles.sound_sample_axes,sound(s:e,1),sound(s:e,2));
handles.soundsample.sample_data = sound(s:e,:);
axis(handles.sound_sample_axes,[sound(s,1) sound(e,1)...
    min(handles.soundsample.sample_data(:,2)) max(handles.soundsample.sample_data(:,2))]);
ylabel(handles.sound_sample_axes,'sound/voltage');
xlabel(handles.sound_sample_axes,'time/sec');

sound(s:e,1) = sound(s:e,1)-sound(s,1);

guidata(hObject, handles);


% --- Executes on button press in save_sound_sample.
function save_sound_sample_Callback(hObject, eventdata, handles)
% hObject    handle to save_sound_sample (see GCBO)
% eventdata  reserved - to be defined in a future version of MATLAB
% handles    structure with handles and user data (see GUIDATA)
[sound_sample_savefile,sound_sample_savepath] = ...
    uiputfile('.mat','Create sound sample .mat filename','sound_sample');
sound_save_name = [sound_sample_savepath sound_sample_savefile];
soundsample = handles.soundsample;
save(sound_save_name,'soundsample');
set(handles.sound_sample,'string',sound_save_name);
guidata(hObject, handles);


% --- Executes on selection change in roi_sample.
function roi_sample_Callback(hObject, eventdata, handles)
% hObject    handle to roi_sample (see GCBO)
% eventdata  reserved - to be defined in a future version of MATLAB
% handles    structure with handles and user data (see GUIDATA)

% Hints: contents = cellstr(get(hObject,'String')) returns roi_sample contents as cell array
%        contents{get(hObject,'Value')} returns selected item from roi_sample
roi_sample = get(handles.roi_sample,'UserData');
listselect = get(handles.roi_sample,'value');

% --- Executes during object creation, after setting all properties.
function roi_sample_CreateFcn(hObject, eventdata, handles)
% hObject    handle to roi_sample (see GCBO)
% eventdata  reserved - to be defined in a future version of MATLAB
% handles    empty - handles not created until after all CreateFcns called

% Hint: listbox controls usually have a white background on Windows.
%       See ISPC and COMPUTER.
if ispc && isequal(get(hObject,'BackgroundColor'), get(0,'defaultUicontrolBackgroundColor'))
    set(hObject,'BackgroundColor','white');
end


% --- Executes on button press in generate_roi_sample.
function generate_roi_sample_Callback(hObject, eventdata, handles)
% hObject    handle to generate_roi_sample (see GCBO)
% eventdata  reserved - to be defined in a future version of MATLAB
% handles    structure with handles and user data (see GUIDATA)
roi_sample = get(handles.roi_sample,'UserData');
n_sample = size(get(handles.roi_sample,'string'),1) + 1;

sound = handles.soundfile;
soundsample = handles.soundsample;
[correlation,lag] = xcorr(sound(:,2),soundsample.sample_data(:,2));
figure;
plot(lag,correlation);

%get start timepoint of each cycle
pick_method = input('do you want to pick value antonomously[1] or manually?[2]\n');
switch pick_method
    case 1
        corr_threshold = input('please input the threshold you want to set\n');
        lag_point = find(correlation>=corr_threshold);
        timepoint = lag(lag_point);
        i = length(timepoint);
    case 2
        timepoint = [];%position of data in sound; = sec*10000
        i = 0;%to calculate number of cycles selected
        while 1
            lag_point = input('please select peak value from the figure and input the x-axis:');
            if isempty(lag_point)
                break;
            end
            timepoint = [timepoint, lag_point];
            i = i+1;
        end
    otherwise
        disp('cannot get the time points');
        return;
end

%timepoint_filename = input('please input the file name for timepoint file:','s');
%save(timepoint_filename,'timepoint');
number_ave = i;%number of selected cycles for averaging
ave_time_length = soundsample.end_time - soundsample.start_time;%in sec
timepoint_sec = timepoint./10000;%in sec
%start_point = timepoint(1); %sec*10000
%ave_time_length = ave_length/10000;%time length in sec
%sound_time_end = sound(end,1);
%time_end_point = time_start_point+ave_time_length;

%create roi_select{i}
%i = 0;
%while time_end_point<=sound_time_end
%    i = i+1;
%    roi_select{i} = find(roidata(:,1)>=time_start_point...
%        &roidata(:,1)<=time_end_point);%roi_select is the position of data
%    time_start_point = time_end_point;
%    time_end_point = time_end_point + ave_time_length;
%    if i == 1
%        cycle_length = length(roi_select{i});
%    else
%        cycle_length = min(cycle_length,length(roi_select{i-1}));
%    end
%end
%number_ave = i;

%create roi_select{i} & roi_sample{n_roi}
roidata = handles.roidata;
roidata(:,1) = roidata(:,1)-roidata(1,1);
for i = 1:number_ave
    roi_select{i} = find(roidata(:,1)>=timepoint_sec(i)...
        &roidata(:,1)<=(timepoint_sec(i)+ave_time_length));
    if i == 1
        cycle_length = length(roi_select{i});
    else
        cycle_length = min(cycle_length,length(roi_select{i}));
    end
end
%???
n_roi = size(roidata,2)-1;
for j = 1:n_roi
    for i = 1:number_ave
        roi_sample{n_sample}.roi{j}(i,1:cycle_length)=roidata(roi_select{i}(1:cycle_length),j+1);
    end
end
roi_sample{n_sample}.cyclelength = cycle_length;
handles.img_time_point = roidata(roi_select{1}(1:cycle_length),1)-roidata(roi_select{1}(1),1);
%plot period selected?
set(handles.roi_sample,'string',num2str((1:n_sample)'));
set(handles.roi_sample,'UserData',roi_sample);
guidata(hObject, handles)


% --- Executes on button press in add_roi_sample.
function add_roi_sample_Callback(hObject, eventdata, handles)
% hObject    handle to add_roi_sample (see GCBO)
% eventdata  reserved - to be defined in a future version of MATLAB
% handles    structure with handles and user data (see GUIDATA)
n_sample = size(get(handles.roi_sample,'string'),1) + 1;
roi_sample = get(handles.roi_sample,'UserData');
[roisample_filename,roisample_path] = uigetfile('*.mat','roi sample .mat file');
%cd(roidata_path)
roisample_filename = [roisample_path roisample_filename];
load(roisample_filename);
roi_sample{n_sample} = roi_sample_select;
set(handles.roi_sample,'UserData',roi_sample);
set(handles.roi_sample,'string',num2str((1:n_sample)'));
s = sprintf('no.%d is loaded from %s', n_sample, roisample_filename);
disp(s);
guidata(hObject, handles);


% --- Executes on button press in plot_averaged_result.
function plot_averaged_result_Callback(hObject, eventdata, handles)
% hObject    handle to plot_averaged_result (see GCBO)
% eventdata  reserved - to be defined in a future version of MATLAB
% handles    structure with handles and user data (see GUIDATA)
n_sample = size(get(handles.roi_sample,'string'),1);
roi_sample = get(handles.roi_sample,'UserData');

%average among roi_select
n_roi = length(roi_sample{1}.roi);
cycle_length = roi_sample{1}.cyclelength;
ave = zeros([cycle_length, n_roi]);
for i = 1:n_roi;
    n_ave = 0;
    summ = zeros(1,cycle_length);
    for j = 1:n_sample;
        summ = summ + sum(roi_sample{j}.roi{i});
        n_ave = n_ave + size(roi_sample{j}.roi{i},1);
    end
    ave(:,i) = summ'./n_ave;
end

%load time point for images
img_time_points = handles.img_time_point;

%load sound sample
sound_sample = handles.soundsample.sample_data;

%plot results
figure;
n_fig = n_roi/2+1;
subplot(n_fig,1,1);
plot(sound_sample(:,1),sound_sample(:,2));
xlim([0,sound_sample(end,1)]);
for i = 2:n_fig
    subplot(n_fig,1,i);
    plot(img_time_points(:,1),ave(:,i-2+n_fig),'r');
    hold on;
    plot(img_time_points,ave(:,i-1));
    hold off;
end
handles.ave = ave;


function sound_sample_Callback(hObject, eventdata, handles)
% hObject    handle to sound_sample (see GCBO)
% eventdata  reserved - to be defined in a future version of MATLAB
% handles    structure with handles and user data (see GUIDATA)

% Hints: get(hObject,'String') returns contents of sound_sample as text
%        str2double(get(hObject,'String')) returns contents of sound_sample as a double


% --- Executes during object creation, after setting all properties.
function sound_sample_CreateFcn(hObject, eventdata, handles)
% hObject    handle to sound_sample (see GCBO)
% eventdata  reserved - to be defined in a future version of MATLAB
% handles    empty - handles not created until after all CreateFcns called

% Hint: edit controls usually have a white background on Windows.
%       See ISPC and COMPUTER.
if ispc && isequal(get(hObject,'BackgroundColor'), get(0,'defaultUicontrolBackgroundColor'))
    set(hObject,'BackgroundColor','white');
end


% --- Executes on button press in browse_sound_sample.
function browse_sound_sample_Callback(hObject, eventdata, handles)
% hObject    handle to browse_sound_sample (see GCBO)
% eventdata  reserved - to be defined in a future version of MATLAB
% handles    structure with handles and user data (see GUIDATA)
[sound_sample_filename,sound_sample_path] = uigetfile('*.mat','sound sample .csv file');
%cd(sound_path)
%if ~iscell(sound_filename);
%    sound_filename = {sound_filename};
%end
sound_sample_filename = [sound_sample_path sound_sample_filename];
set(handles.sound_sample,'string',sound_sample_filename);
load(sound_sample_filename);
handles.soundsample = soundsample;
sound = handles.soundsample.sample_data;

%plot the sound sample in the fig
cla(handles.sound_sample_axes,'reset');
plot(handles.sound_sample_axes,sound(:,1),sound(:,2));
axis(handles.sound_sample_axes,[sound(1,1) sound(end,1)...
    min(sound(:,2)) max(sound(:,2))]);
ylabel(handles.sound_sample_axes,'sound/voltage');
xlabel(handles.sound_sample_axes,'time/sec');

guidata(hObject, handles);


% --- Executes on button press in save_roi_sample.
function save_roi_sample_Callback(hObject, eventdata, handles)
% hObject    handle to save_roi_sample (see GCBO)
% eventdata  reserved - to be defined in a future version of MATLAB
% handles    structure with handles and user data (see GUIDATA)
[roi_sample_savefile,roi_sample_savepath] = ...
    uiputfile('.mat','Create roi sample .mat filename','roi_sample');
roi_save_name = [roi_sample_savepath roi_sample_savefile];
listselect = get(handles.roi_sample,'value');
roi_sample = get(handles.roi_sample,'UserData');
roi_sample_select = roi_sample{listselect};
save(roi_save_name,'roi_sample_select');
s = sprintf('no.%d roi sample saved to %s',listselect,roi_save_name);
disp(s);
guidata(hObject, handles);

% --- Executes on button press in delete_roi_sample.
function delete_roi_sample_Callback(hObject, eventdata, handles)
% hObject    handle to delete_roi_sample (see GCBO)
% eventdata  reserved - to be defined in a future version of MATLAB
% handles    structure with handles and user data (see GUIDATA)
listselect = get(handles.roi_sample,'value');
roi_sample = get(handles.roi_sample,'UserData');
n_sample = size(get(handles.roi_sample,'string'),1);

roi_sample{listselect} = [];
if listselect<n_sample
    for i = listselect:n_sample-1
        roi_sample{i} = roi_sample{i+1};
    end
end

set(handles.roi_sample,'value',1);
set(handles.roi_sample,'string',num2str((1:n_sample-1)'));
set(handles.roi_sample,'UserData',roi_sample);
