# Supplementary material for: Transitioning between preparatory and precisely sequenced neuronal activity in production of a skilled behavior
Source: eLife. 2019 Jun 11;8:e43732. doi: 10.7554/eLife.43732 (PMC6592689; doi:10.7554/eLife.43732)
Supplement: Source code 4. [file elife-43732-code4.m]

function [ roi_trace_long_split,roi_trace_long_split_bg,  ...
    roi_trace_long, roi_trace_long_bg] = VKD_getConcatTrace(roi_filename,tiff_path,tiff_filename)

%roi_trace_long, roi_trace_long_bg] = VKD_getConcatTrace(roi_filename,tiff_filename)
%    roi_trace_long, roi_trace_long_bg] = VKD_getConcatTrace(roi_filename,tiff_path)

% [ roi_trace_long_split roi_trace_long_split_bg  ...

%   roi_trace_long roi_trace_long_bg] = VKD_getConcatTrace(roi_filename,tiff_path)

% 

% if no roi_filename and tiff_dir supplied, prompted

%

% roi_trace_long is the concatenated trace

% roi_trace_long split is the trace as a cell array, split up by file

% currently, zero values are treated as missing data points and ignored


if nargin < 3

    [roi_file,roi_path] = uigetfile('*.roi','ROI file');

    roi_filename = [roi_path roi_file];

    [tiff_filename,tiff_path]=uigetfile('*.tif','Choose TIFF files','Multiselect','on');

else

 %   tiff_dir = dir(tiff_path);

 %   tiff_dir_filenames = {tiff_dir(3:end).name};

 %   tiff_dir_filenames_istiff = cellfun(@(x) strcmp(x(end-3:end),'.tif'), ...
 %       tiff_dir_filenames);

 %   tiff_filename = sort(tiff_dir_filenames(tiff_dir_filenames_istiff));

end


load([roi_filename],'-MAT')

disp('Getting and concatenating traces');

if ~iscell(tiff_filename);

    tiff_filename = {tiff_filename};

end

roi_trace_all = [];

roi_trace_all_bg = [];

roi_trace_long_split = cell(length(tiff_filename),1);

roi_trace_long_split_bg = cell(length(tiff_filename),1);

for i = 1:length(tiff_filename);

    img_filename = [tiff_path filesep tiff_filename{i}];

    

    % get traces from current tiff file

    imageinfo=imfinfo(img_filename,'tiff');

    numframes=length(imageinfo);

    M=imageinfo(1).Width;

    N=imageinfo(1).Height;

    

    % Create mask for ROIs

    for n_polygon = 1:length(polygon.ROI);

        if ~isfield(polygon,'autosort');

            temp_mask = poly2mask(polygon.ROI{n_polygon}(:,1)',polygon.ROI{n_polygon}(:,2)',N,M);

            cellMask(:,n_polygon) = temp_mask(:);

        elseif isfield(polygon,'autosort');

            temp_mask = polygon.autosort(:,:,n_polygon);

            cellMask(:,n_polygon) = temp_mask(:);

        end

    end

    

    % Create mask for background ROIs, if available

    if isfield(polygon,'bgROI')

        for n_polygon = 1:length(polygon.bgROI);

            %temp_mask = poly2mask(polygon.bgROI{n_polygon}(:,1)',polygon.bgROI{n_polygon}(:,2)',N,M);

            cellMask_bg(:,n_polygon) = polygon.bgROI_mask{n_polygon}(:);

        end

    end

    

    im = [];

    im = zeros(N*M,numframes);

    

    tic

    disp('Loading file....')

    for loadframe = 1:numframes

        im_temp = [];

        im_temp = imread(img_filename,'tiff',loadframe);

        % image: columns are frames

        im(:,loadframe) = im_temp(:);

    end

    disp('Done')

    toc

    

    disp(['Getting activity from file ' num2str(i) '/' num2str(length(tiff_filename))]);

 

    roi_trace = zeros(size(cellMask,2),numframes);

    traceVal = zeros(size(cellMask,2),numframes);

    

    roi_trace_bg = zeros(size(cellMask,2),numframes);

    traceVal_bg = zeros(size(cellMask,2),numframes);

    if ~isfield(polygon,'autosort');

        

        % CURRENTLY: TREAT ZEROS AS MISSING DATA!

        % NOTE: sometimes for the b-scope zero points occur, but sparsely

        % im(im == 0) = NaN;

        % NOTE: new bscope software makes them pretty common actually

        

        for n_polygon = 1:size(cellMask,2)

            % sum of pixel brighness / number of pixels, avg fluor in ROI

            traceVal(n_polygon,:) = nanmean(im(cellMask(:,n_polygon),:));

            if isfield(polygon,'bgROI')

                traceVal_bg(n_polygon,:) = nanmean(im(cellMask_bg(:,n_polygon),:));

            end

        end

        

    elseif isfield(polygon,'autosort');

        % weighted fluorescence

        traceVal = (cellMask'*im)./repmat(sum(cellMask',2),1,size(im,2));

    end

    roi_trace = traceVal;

    roi_trace_bg = traceVal_bg;

    

    % concat in case different number of frames

    roi_trace_long_split{i} = roi_trace;

    roi_trace_all = [roi_trace_all roi_trace];

    

    roi_trace_long_split_bg{i} = roi_trace_bg;

    roi_trace_all_bg = [roi_trace_all_bg roi_trace_bg];

    

    clear roi_trace roi_trace_bg

end


% reshape traces from stacks to long form

num_roi = size(roi_trace_all,1);

num_frames = size(roi_trace_all,2);

num_img = size(roi_trace_all,3);

roi_trace_long = roi_trace_all;

roi_trace_long_bg = roi_trace_all_bg;

%roi_trace_long = reshape(roi_trace_all,num_roi,num_frames*num_img);

% clear to save memory

im = [];
